# Supplementary material for: Lymphaticovenous Anastomosis for Age-Related Lymphedema
Source: J Clin Med. 2021 Oct 31;10(21):5129. doi: 10.3390/jcm10215129 (PMC8584733; doi:10.3390/jcm10215129)
Supplement: Supplementary file 1 [file jcm-10-05129-s001.zip]

Archive with 1 entries (1 files):
- jcm-1422532-supplementary.pdf
